# Supplementary material for: Influence of autozygosity on common disease risk across the phenotypic spectrum
Source: Cell. 2023 Oct 12;186(21):4514–4527.e14. doi: 10.1016/j.cell.2023.08.028 (PMC10580289; doi:10.1016/j.cell.2023.08.028)
Supplement: Table S1. Variance in FROH explained by potential confounders (EduYears, ever_smoked, ever_alcohol, SES, religiosity, BMI, exercise, and five dietary PCs) the full cohorts and highly consanguineous cohorts from UKB EUR and UKB SAS, related to Figure 3 — R2 values and model fit p-value are reported for a regression of FROH on these confounders, after regressing out standard covariates (see STAR Methods). Power to detect significant model fits in each of the highly consanguineous UKB cohorts based on the R2 values in the respective full cohorts is reported. [file mmc2.xlsx]

## Sheet: Table S1
Table S1. Related to Figure 3. Variance in FROH explained by potential confounders (EduYears, ever_smoked, ever_alcohol, SES, religiosity, BMI, exercise, and five dietary PCs) the full cohorts and highly consanguineous cohorts from UKB EUR and UKB SAS. R2 values and model fit p-value are reported for a regression of FROH on these confounders, after regressing out standard covariates (see STAR Met…
cohort	Linear model adjusted R2 / R2	P-value for model fit	Power to detect significant fit at p<0.05 / p<0.10
			assuming the full cohort R2	assuming half the full cohort R2
UKBEUR - full cohort	0.010 / 0.022	<1e-15	NA	NA
UKBEUR - highly consanguineous	0.00041 / 0.013	0.4	62.2% / 73.7%	32.8% / 45.4%
UKBSAS - full cohort	0.0364 / 0.042	<1e-15	NA	NA
UKBSAS - highly consanguineous	-0.00014 / 0.015	0.33	98.4% / 99.3%	77.2% / 85.6%
