# Supplementary material for: Influence of autozygosity on common disease risk across the phenotypic spectrum
Source: Cell. 2023 Oct 12;186(21):4514–4527.e14. doi: 10.1016/j.cell.2023.08.028 (PMC10580289; doi:10.1016/j.cell.2023.08.028)
Supplement: Table S2. Associations between FROH and height in the full, highly consanguineous cohorts from G&H and UKB and within-sibling 23andMe cohort, related to Figure 4 and Tables S3 and S5 — Columns indicate the effect sizes (beta), standard errors (SE), and p-values for the associations. [file mmc3.xlsx]

## Sheet: Table S2
Table S2. Related to Figure 4, Table S3 and Table S5. Associations between FROH and height in the full, highly consanguineous cohorts from G&H and UKB and within-sibling 23andMe cohort. Columns indicate the effect sizes (beta), standard errors (SE), and p-values for the associations.
Cohort	beta	SE	p-value
Full cohort meta-analysis	-1.07	0.044	<1E-15
Highly consanguienous cohort meta-analysis	-0.93	0.226	1.9e-05
within-sibling	-0.99	0.47	0.036
