# Supplementary material for: Influence of autozygosity on common disease risk across the phenotypic spectrum
Source: Cell. 2023 Oct 12;186(21):4514–4527.e14. doi: 10.1016/j.cell.2023.08.028 (PMC10580289; doi:10.1016/j.cell.2023.08.028)
Supplement: Table S3. Associations between FROH and ICD10 codes in the highly consanguineous and full cohorts from G&H and UKB, related to Figures 4 and S3 — Columns indicate the effect sizes (beta), standard errors (SE), and p-values for the associations in each cohort as well as in the meta-analysis. FDR corrected q-values and Cochrane’s Q test for heterogeneity are shown for the meta-analysis. [file mmc4.xlsx]

## Sheet: Table S3
Table S3. Related to Figure 4 and Figure S3. Associations between FROH and ICD10 codes in the highly consanguineous and full cohorts from G&H and UKB. Columns indicate the effect sizes (beta), standard errors (SE), and p-values for the associations in each cohort as well as in the meta-analysis. FDR corrected q-values and Cochrane’s Q test for heterogeneity are shown for the meta-analysis.
		UKB SAS - highly consanguineous			UKB EUR- highly consanguineous			G&H - highly consanguineous			meta-analysis - highly consanguineous					UKB SAS - full			UKB EUR - full			G&H - full			meta-analysis - full
ICD10 code	ICD10 code description	beta	SE	p-value	beta	SE	p-value	beta	SE	p-value	beta	SE	p-value	FDR q-values	Cochrane's test for heterogeneity p value	beta	SE	p-value	beta	SE	p-value	beta	SE	p-value	beta	SE	p-value	FDR q-values	Cochrane's test for heterogeneity p-value
A08	Viral and other specified intestinal infections	12.6296	8.55001	0.139638	-5.14509	11.7335	0.661026	1.20514	2.04706	0.556049	1.6295	1.96275	0.406418	0.547781	0.36212	6.14645	3.27328	0.0604134	7.38928	1.85995	7.1025e-05	0.967099	1.04656	0.355448	2.77336	0.878615	0.00159666	0.00497119	0.0060978
A09	Infectious gastroenteritis and colitis, unspecified	-3.4562	7.38437	0.639754	23.9358	6.89189	0.000514605	5.7637	2.09848	0.00602154	6.5649	1.93718	0.00070173	0.0114811	0.0154504	4.48041	2.4871	0.0716302	3.10511	1.52757	0.0420814	2.77958	1.0734	0.00961113	3.06383	0.828136	0.00021589	0.00148721	0.82067
B01	Varicella [chickenpox]	7.76187	12.6612	0.539849	-17.6797	13.2716	0.182812	1.92769	2.37955	0.41788	1.53025	2.30313	0.50642	0.603808	0.306474	-2.49075	4.49238	0.579279	-3.49263	2.73176	0.201063	2.32132	1.17131	0.0475003	1.20614	1.04689	0.249272	0.348334	0.103197
B07	Viral warts	-7.21115	6.83227	0.291218	-2.66333	8.23709	0.746442	1.74201	1.56804	0.266592	1.16232	1.50266	0.439222	0.567329	0.395657	0.805826	2.54936	0.751935	-1.25052	1.91559	0.513877	0.834112	0.777495	0.283352	0.55898	0.693268	0.420071	0.554137	0.598426
B35	Dermatophytosis	4.00236	3.82374	0.295231	-15.0808	6.23887	0.0156393	2.99218	1.25161	0.0168176	2.45258	1.16846	0.035818	0.138795	0.0161784	3.02809	1.55253	0.0511251	1.31744	1.2342	0.285771	2.26029	0.640739	0.000419284	2.17463	0.533977	4.65e-05	0.00048058	0.669499
B36	Other superficial mycoses	-3.6125	7.47306	0.628809	-3.2217	12.9788	0.803958	2.56389	1.61701	0.112837	2.20714	1.56885	0.159471	0.323234	0.660311	1.92325	2.87986	0.504244	1.31602	2.7603	0.633529	1.61367	0.82917	0.0516389	1.61265	0.765543	0.0351567	0.0681162	0.988476
D50	Iron deficiency anaemia	-0.224205	4.73611	0.962243	3.03932	5.9692	0.610635	2.45684	1.31116	0.0609597	2.29915	1.23624	0.0629134	0.162526	0.85483	0.351812	1.68203	0.834324	4.24059	1.23752	0.000611009	1.83544	0.670265	0.00617424	2.15908	0.556214	0.00010371	0.00088636	0.121437
D64	Anaemia in chronic diseases classified elsewhere	0.259498	4.8583	0.957403	6.78191	5.2445	0.19596	2.49806	1.72355	0.147236	2.6447	1.55164	0.0882967	0.202755	0.647075	4.46904	1.74115	0.0102668	5.55935	1.12279	7.36899e-07	1.57838	0.913434	0.0839957	3.34929	0.656304	3.34e-07	5.17e-06	0.0178922
E11	Type 2 diabetes mellitus	3.96939	3.051	0.193255	12.9807	4.14349	0.00173155	4.47142	1.59842	0.00515156	5.26432	1.33982	8.53e-05	0.00528555	0.142679	5.52409	1.18938	3.40871e-06	3.41652	1.0662	0.00135349	1.876	0.823275	0.0226851	3.16079	0.571477	3.19e-08	9.88e-07	0.0399321
E66	Obesity	7.84349	4.02974	0.0516067	-3.16988	5.47358	0.562506	2.02431	1.26451	0.109407	2.2811	1.17822	0.0528612	0.162526	0.230119	8.08588	1.54854	1.7736e-07	-0.211225	1.27599	0.86852	1.40046	0.650272	0.0312677	1.92991	0.542638	0.00037578	0.00179219	6.5e-05
E78	Disorders of lipoprotein metabolism and other lipidaemias	6.31897	2.803	0.0241735	4.3219	3.11909	0.16586	2.22959	1.56777	0.154986	3.38446	1.25302	0.00691238	0.0412932	0.421264	2.24351	1.09525	0.0405211	1.58857	0.786737	0.0434683	1.18262	0.778376	0.128676	1.55831	0.493878	0.00160361	0.00497119	0.731313
F17	Mental and behavioural disorders due to use of tobacco	-7.87441	4.9641	0.112678	1.78881	4.51527	0.691979	-1.72866	1.4281	0.226102	-1.8612	1.31311	0.312736	0.472918	0.344827	-1.32047	1.90111	0.48732	0.0730496	1.14088	0.948947	-1.64353	0.70694	0.0200799	-1.1812	0.572982	0.0785104	0.124811	0.44006
F32	Depressive episode	-5.02864	4.42319	0.255588	4.38804	3.67749	0.232784	1.30732	1.99278	0.511808	1.05245	1.62894	0.518216	0.606214	0.255484	1.75025	1.69954	0.303087	2.46077	0.930333	0.0081682	-0.872866	1.01615	0.390346	1.05412	0.63628	0.0975809	0.15125	0.0485577
F41	Other anxiety disorders	0.688636	7.39872	0.925844	2.07393	5.61937	0.712077	3.63137	1.29404	0.0050126	3.47208	1.24311	0.00522124	0.0404646	0.896466	-2.95019	2.72765	0.279436	1.87826	1.38157	0.173986	1.07715	0.655311	0.100232	1.03644	0.578608	0.0732504	0.122744	0.284892
F43	Reaction to severe stress disorders	12.872	8.47812	0.128948	7.63186	6.89231	0.268164	3.82783	1.71363	0.0254992	4.37618	1.6319	0.00732621	0.0412932	0.514348	1.50603	2.83556	0.595334	-0.10043	1.98833	0.959716	0.352489	0.877386	0.687869	0.369732	0.772358	0.632148	0.739494	0.89723
G44	Other headache syndromes	6.14618	8.19276	0.453137	23.0136	9.57346	0.0162215	2.19894	1.92725	0.25388	3.16801	1.84102	0.085289	0.202755	0.0962211	0.989899	3.28946	0.763467	2.56667	2.65634	0.333922	-1.11033	0.983091	0.258717	-0.54666	0.887764	1.07609	1	0.382774
G56	Mononeuropathies of upper limb	-9.95899	6.91194	0.14963	7.347	6.08693	0.227427	1.53152	2.23294	0.492793	1.19526	2.0061	0.5513	0.632974	0.161352	1.51038	2.36718	0.523442	0.557418	1.48942	0.708216	-0.696159	1.11117	0.53098	-0.0298889	0.833577	1.94279	1	0.625502
H00	Hordeolum and chalazion	-5.43585	6.18525	0.379488	-1.03574	8.83455	0.906672	2.89971	1.62137	0.0737055	2.2599	1.54423	0.143345	0.306462	0.397934	4.46324	2.26009	0.0482901	-2.90962	2.43377	0.231885	2.77971	0.819409	0.000692996	2.4394	0.734431	0.0008954	0.00396533	0.0548915
H04	Disorders of lacrimal system	4.71808	5.97326	0.429606	10.3226	6.99337	0.139929	3.95626	1.69992	0.0199478	4.34033	1.59206	0.00640634	0.0412932	0.674762	-1.11585	2.29082	0.62619	1.12623	1.876	0.548283	2.8525	0.871158	0.00105895	2.15694	0.746942	0.0038807	0.010461	0.225327
H10	Conjunctivitis	3.64348	4.97242	0.463718	2.65257	5.98352	0.657539	-0.329693	1.43787	0.818642	0.112277	1.34588	0.933516	1	0.677379	2.02247	1.97302	0.305334	1.11663	1.4825	0.451325	2.14202	0.704795	0.00237202	1.95954	0.60578	0.00121754	0.00444001	0.822291
H61	Other disorders of external ear	4.68899	7.23292	0.516801	-3.05792	5.42851	0.573225	4.93672	1.38616	0.000368834	4.45541	1.32049	0.00074071	0.0114811	0.361099	2.1961	2.62755	0.403269	2.49896	1.22089	0.0406738	4.44852	0.736986	1.57891e-09	3.83343	0.613503	4.15e-10	2.57e-08	0.319886
H92	Otalgia and effusion of ear	10.7929	5.90641	0.0676506	-12.2288	8.35181	0.143135	2.61265	1.39466	0.0610229	2.65163	1.33975	0.0477942	0.161051	0.0790557	2.00789	2.22226	0.366242	2.0382	1.65688	0.218643	1.69797	0.704416	0.0159325	1.77027	0.622324	0.00444655	0.0114869	0.976227
I10	Essential (primary) hypertension	1.95964	2.86878	0.49455	6.31589	2.99596	0.035019	2.46549	1.70614	0.148439	3.10303	1.3171	0.0184748	0.0763627	0.484682	3.66357	1.1245	0.00112223	2.25146	0.748454	0.00262847	0.260918	0.840405	0.756206	1.82518	0.500512	0.0002657	0.00160501	0.0395258
I25	Chronic ischaemic heart disease	-1.58309	3.73806	0.671926	2.70531	4.64047	0.559905	3.83668	2.30676	0.0962654	2.39712	1.80795	0.18488	0.352055	0.465888	4.08838	1.46847	0.0053676	1.82662	1.11279	0.100697	1.26635	1.18721	0.286125	2.15545	0.710528	0.00241661	0.00713474	0.304102
J01	Acute sinusitis	2.59838	6.29699	0.679871	2.60063	5.781	0.652813	1.78034	1.93203	0.356797	1.92018	1.75942	0.275111	0.437356	0.98477	0.514077	2.48155	0.835885	0.682457	1.50716	0.650686	-0.195618	1.00199	0.845214	0.118274	0.790906	0.881125	0.975531	0.876472
J02	Acute pharyngitis	1.80148	4.47562	0.687309	-3.06743	6.54654	0.639386	1.81454	1.54249	0.239449	1.58241	1.42342	0.26627	0.43444	0.767386	4.75084	1.69729	0.00512492	1.72952	1.436	0.228433	1.59257	0.792329	0.0444325	2.07205	0.642165	0.0012524	0.00444001	0.232927
J03	Acute tonsillitis	-3.60745	7.62207	0.636006	9.96964	6.56435	0.128824	1.33825	1.44116	0.353103	1.55894	1.38423	0.260076	0.43444	0.34567	-2.60417	3.0851	0.398608	0.947431	1.79356	0.597333	0.579651	0.725348	0.424212	0.484606	0.657014	0.460765	0.583009	0.580963
J06	Acute upper respiratory infections of multiple and unspecified sites	0.537742	3.08918	0.861808	4.60485	3.99111	0.248592	1.51745	1.3386	0.256959	1.64307	1.17391	0.161617	0.323234	0.709093	2.77926	1.2238	0.023147	0.943281	1.04007	0.36444	1.0415	0.686413	0.12919	1.32942	0.518857	0.010401	0.0238838	0.423735
J11	Influenza, virus not identified	4.77813	5.2189	0.359907	1.43372	7.33338	0.844997	4.00407	1.43336	0.00521428	3.96833	1.35826	0.00348216	0.0349624	0.930458	3.98623	2.09512	0.0570891	0.909967	2.14723	0.671722	2.04928	0.734599	0.00527636	2.13378	0.659694	0.00121859	0.00444001	0.571255
J22	Unspecified acute lower respiratory infection	4.46172	3.31596	0.178454	6.84542	3.59747	0.0570607	0.0711138	1.49347	0.962022	1.56775	1.27355	0.21832	0.398113	0.140988	5.34127	1.2975	3.8455e-05	3.13302	0.882683	0.000386066	1.7162	0.751744	0.0224331	2.80524	0.523638	8.45e-08	1.75e-06	0.0483923
J30	Vasomotor and allergic rhinitis	0.35467	3.98062	0.929003	4.81581	4.64695	0.300044	-0.350182	1.30034	0.787699	0.0546498	1.19453	0.963509	1	0.56204	1.08047	1.49914	0.47108	-2.59479	1.29753	0.0455231	-0.800573	0.636527	0.208493	-0.865795	0.533985	0.209871	0.302605	0.176261
J34	Other disorders of nose and nasal sinuses	2.93166	4.95051	0.553721	7.86595	6.1206	0.198736	3.41235	1.4513	0.0187109	3.59541	1.35797	0.00810582	0.0418801	0.770775	3.74564	2.00329	0.0615198	3.56977	1.4183	0.011838	0.636492	0.749333	0.395652	1.52004	0.629037	0.0156726	0.033507	0.0947432
J45	Asthma	4.58117	3.20186	0.152491	7.928	3.60672	0.0279409	2.93922	1.55139	0.0581497	3.86083	1.302	0.00302371	0.0349624	0.432761	4.14571	1.25148	0.00092423	0.447511	0.930435	0.630538	2.23528	0.81598	0.00615546	1.97877	0.550857	0.00032793	0.00169432	0.0548757
J98	Other respiratory disorders	-5.005	6.46583	0.43889	6.65751	7.06023	0.345701	1.91307	1.93288	0.322295	1.68751	1.7913	0.346164	0.511004	0.453731	3.62439	2.3383	0.121139	4.35479	1.42243	0.00220221	2.8963	1.03201	0.00500899	3.42475	0.786632	1.34e-05	0.000166	0.705746
K13	Other diseases of lip and oral mucosa	2.4266	10.9832	0.825141	-10.6705	14.1298	0.450141	4.59289	2.24985	0.0412089	4.14515	2.17774	0.0569865	0.162526	0.558912	0.505596	3.88707	0.89651	0.332535	2.79903	0.905431	2.54432	1.11638	0.0226625	2.12548	1.00191	0.0338853	0.0677706	0.696024
K21	Gastro-oesophageal reflux disease	4.5081	3.66393	0.218548	5.1429	3.72193	0.167039	1.66084	1.54324	0.281837	2.47885	1.32854	0.0620631	0.162526	0.576939	0.915969	1.46791	0.532632	0.938952	0.947187	0.321537	0.351994	0.763673	0.644855	0.630117	0.551033	0.252823	0.348334	0.87072
K29	Gastritis and duodenitis	1.00973	3.84833	0.793027	8.30067	3.76643	0.0275346	2.7674	1.55222	0.0746072	3.25807	1.34466	0.0153946	0.0681762	0.327307	0.00725378	1.54995	0.996266	1.94609	0.97796	0.0465965	1.87918	0.783081	0.0164074	1.64984	0.568642	0.00371533	0.010461	0.521877
K59	Other functional intestinal disorders	3.0717	5.20555	0.555136	2.84294	5.19281	0.584051	1.52136	2.08394	0.465364	1.87049	1.81293	0.30219	0.468395	0.943468	3.19993	2.07505	0.123049	3.84039	1.20576	0.00144736	1.68227	1.0596	0.112366	2.6967	0.743143	0.00028476	0.00160501	0.391592
K62	Other diseases of anus and rectum	0.34864	4.7324	0.941272	-1.88307	4.76894	0.692945	-2.94649	2.33728	0.207435	-2.2328	1.91856	0.489016	0.594489	0.8203	0.903786	1.81696	0.618896	0.0378167	1.1737	0.974297	0.225707	1.13408	0.842246	0.263907	0.744047	0.722821	0.814817	0.922072
K64	Haemorrhoids and perianal venous thrombosis	-3.33868	4.37606	0.445498	3.44024	4.80653	0.47415	-1.06524	1.53021	0.48634	-0.919231	1.38333	1.01273	1	0.566257	2.13268	1.70012	0.209686	0.602822	1.25577	0.631199	-1.58406	0.737453	0.031713	-0.635934	0.595609	0.571309	0.694532	0.0714332
K76	Other diseases of liver	-7.64554	8.99308	0.395237	4.16027	8.78192	0.635692	1.49012	1.79513	0.406488	1.25673	1.72607	0.466559	0.578533	0.575186	-0.842059	3.15961	0.789849	3.44103	1.81297	0.057695	1.21819	0.908142	0.179787	1.50881	0.786417	0.0550369	0.0974939	0.408224
K80	Cholelithiasis	-1.96247	7.661	0.797824	7.9274	5.63088	0.159177	2.15956	2.18039	0.321955	2.59088	1.96524	0.187384	0.352055	0.524513	-1.07117	2.65318	0.686412	-0.101623	1.42985	0.94334	0.0496352	1.13445	0.965102	-0.11597	0.842693	1.78108	1	0.927268
L02	Cutaneous abscess, furuncle and carbuncle	-7.77169	7.70579	0.313189	11.8535	7.11422	0.0956782	2.81067	1.64753	0.0880086	2.81179	1.57132	0.0735437	0.182388	0.173631	-5.56146	2.87873	0.0533699	1.57372	1.91073	0.410153	2.86694	0.857559	0.00082836	2.08531	0.754988	0.00574416	0.0136976	0.0187007
L20	Atopic dermatitis	2.28698	6.10594	0.707995	-8.81636	11.214	0.431754	1.84544	1.50702	0.220739	1.69191	1.45082	0.243542	0.419434	0.638274	2.17453	2.56308	0.396212	-1.95628	2.24821	0.38422	1.895	0.750167	0.0115336	1.55678	0.685663	0.0231787	0.0479026	0.258841
L21	Seborrhoeic dermatitis	-5.14735	9.68598	0.595126	1.98089	8.97497	0.825316	1.52355	1.82867	0.404763	1.32043	1.76196	0.45361	0.573955	0.79309	2.88085	3.22828	0.37219	2.57001	1.99355	0.197341	1.82531	0.916996	0.0465321	2.01314	0.806661	0.0125726	0.0278393	0.90836
L29	Pruritus	0.169949	6.26231	0.978349	0.598577	6.99112	0.931769	1.43103	1.76156	0.416583	1.29744	1.64796	0.431105	0.567329	0.976208	3.38857	2.30655	0.141805	0.145712	2.06801	0.943828	0.952235	0.867307	0.272239	1.10605	0.755673	0.143288	0.21152	0.541624
L30	Other dermatitis	6.53147	3.65142	0.0736549	6.61774	4.1669	0.112248	2.65584	1.28821	0.0392416	3.36159	1.16627	0.00394736	0.0349624	0.435087	3.69288	1.45384	0.0110824	1.97274	1.03207	0.0559469	1.64345	0.647829	0.011185	1.98044	0.513348	0.00011437	0.00088636	0.436479
L50	Urticaria	-8.97264	8.11657	0.268955	-5.79946	10.7308	0.588888	1.1135	1.94738	0.567463	0.3723	1.86483	0.84176	0.948893	0.406318	-2.34046	3.06978	0.44581	-3.11824	2.65093	0.239483	0.382249	0.958914	0.690168	-0.20688	0.865179	1.62203	1	0.355823
L65	Other nonscarring hair loss	-4.59186	11.2571	0.683342	-0.76737	13.7558	0.955513	-0.464505	1.84662	0.801394	-0.576016	1.80648	1.49966	1	0.936551	-2.52322	3.88048	0.515541	-2.08897	4.42478	0.636851	-0.967454	0.928237	0.297296	-1.09311	0.884545	0.433075	0.559388	0.902669
L70	Acne	-20.0685	18.8064	0.285923	4.17151	15.2153	0.783957	-3.09292	1.72387	0.072786	-3.14128	1.70585	0.131105	0.290304	0.59395	-4.70797	5.28834	0.373329	-0.634476	3.36493	0.850441	-1.67597	0.84671	0.0477716	-1.68679	0.811392	0.0752553	0.122785	0.808828
L84	Corns and callosities	-2.80241	9.45888	0.767022	1.15185	24.1068	0.961891	-0.564441	2.43667	0.816814	-0.686104	2.34841	1.54033	1	0.97124	3.10826	3.52326	0.377663	3.35558	2.96795	0.258221	1.54648	1.18148	0.190558	1.91024	1.04802	0.0683462	0.117707	0.799488
L98	Other disorders of skin and subcutaneous tissue, not elsewhere classified	6.73084	7.01123	0.337051	7.82858	4.53757	0.0844766	0.240237	1.57826	0.879016	1.30448	1.45807	0.370968	0.53237	0.210034	-4.82575	3.04927	0.113515	0.736058	1.12102	0.511441	0.640806	0.768788	0.404548	0.443472	0.620743	0.474967	0.588959	0.210128
M25	Other joint disorders, not elsewhere classified	4.23858	3.02118	0.160631	0.352646	3.54788	0.920824	1.72357	1.13579	0.129138	1.89638	1.0184	0.0625861	0.162526	0.66581	2.68014	1.1717	0.0221735	0.133524	0.867254	0.877639	0.39981	0.56642	0.480278	0.652363	0.439593	0.137805	0.208388	0.169335
M47	Spondylosis	-2.25729	5.43415	0.677856	4.84107	6.14925	0.431128	-1.55086	2.39006	0.516417	-0.934306	2.06123	1.3007	1	0.604135	1.67667	1.99401	0.400431	0.196931	1.36114	0.884963	-1.01464	1.18739	0.392824	-0.127734	0.816354	1.75133	1	0.488296
M54	Dorsalgia	0.602254	3.08521	0.845231	5.9213	3.48298	0.0891181	0.336065	1.35818	0.80457	1.00543	1.17073	0.390447	0.53795	0.324326	3.64411	1.19801	0.00235161	0.871262	0.891524	0.328434	0.220636	0.681539	0.746141	1.0006	0.493397	0.0425625	0.0799658	0.0450544
M65	Synovitis and tenosynovitis	7.67914	6.59213	0.244061	3.37154	6.58032	0.608395	3.48044	2.1519	0.105796	3.83954	1.95345	0.0493543	0.161051	0.830209	0.924034	2.51278	0.713071	0.680294	1.68203	0.685883	0.231901	1.08313	0.830466	0.428426	0.856163	0.616792	0.735406	0.95397
M72	Fibroblastic disorders	10.4415	4.87958	0.0323686	-13.1232	7.29049	0.0718535	-0.325531	1.59406	0.838186	0.13979	1.48355	0.924929	1	0.0197238	2.77539	1.9754	0.160027	-2.02461	1.71502	0.237795	-0.0602615	0.790475	0.939233	-0.0334785	0.674717	1.92085	1	0.185358
M75	Shoulder lesions	10.4046	4.54619	0.0221008	0.572906	5.51823	0.917312	5.52045	1.77585	0.00187958	5.70582	1.58447	0.00031689	0.00982358	0.378258	0.796071	1.79452	0.657323	1.10084	1.25257	0.379475	2.60979	0.906832	0.00400304	1.90506	0.679793	0.00507213	0.0125789	0.49706
M77	Other enthesopathies	7.63845	4.40409	0.0828471	-5.21423	6.22799	0.402466	0.97142	1.95621	0.619483	1.51551	1.71839	0.377811	0.53237	0.204143	1.90593	1.73918	0.273132	-0.167408	1.35348	0.901563	0.00125883	0.944522	0.998937	0.27042	0.707566	0.702325	0.806373	0.585615
M79	Other soft tissue disorders, not elsewhere classified	7.18139	3.13532	0.0219934	-2.27151	3.53132	0.520064	1.82552	1.08465	0.0923677	2.03512	0.984415	0.0387023	0.141149	0.121311	1.45973	1.19885	0.223373	1.39745	0.835409	0.0943725	0.45841	0.544748	0.400063	0.829822	0.426461	0.0516746	0.0942302	0.5481
N18	Chronic kidney disease	7.86692	5.39082	0.144477	3.93811	6.1324	0.520755	1.1347	2.51181	0.651453	2.52971	2.13443	0.235942	0.417955	0.511349	7.19723	2.03697	0.0004104	1.0303	1.61838	0.52437	2.36434	1.27665	0.0640286	2.89446	0.899346	0.00128903	0.00444001	0.0507624
