# Supplementary material for: Influence of autozygosity on common disease risk across the phenotypic spectrum
Source: Cell. 2023 Oct 12;186(21):4514–4527.e14. doi: 10.1016/j.cell.2023.08.028 (PMC10580289; doi:10.1016/j.cell.2023.08.028)
Supplement: Table S4. Sensitivity analyses of associations between FROH and ICD10 codes that were significant (FDR < 5%) in the analysis of the highly consanguineous cohorts, related to Figures 4 and S3 — Columns A–N: associations between FROH and ICD10 codes in the highly consanguineous cohorts from UKB SAS, UKB EUR and G&H, resulting from meta-analysis of three separate regressions stratified by number of generations of inferred first cousin parental relatedness (PR-stratified meta-analysis) and then meta-analysed across the three cohorts. Column O–Z: associations between FROH and ICD10 codes in the highly consanguineous cohorts from UKB SAS and UKB EUR highly consanguineous cohorts without and with the addition of confounders included in the regression (EduYears, ever_smoked, ever_alcohol, SES, religiosity, BMI, exercise, and five dietary PCs). Column AA-AL: associations between FGRM and ICD10 in the highly consanguineous cohorts. Columns indicate the effect sizes (beta), standard errors (SE), and p-values for the associations in each cohort as well as in the meta-analysis. [file mmc5.xlsx]

## Sheet: Table S4
Table S4. Related to Figure 4 and Figure S3. Sensitivity analyses of associations between FROH and ICD10 codes that were significant (FDR<5%) in the analysis of the highly consanguineous cohorts. Columns A-N: Associations between FROH and ICD10 codes in the highly consanguineous cohorts from UKB SAS, UKB EUR and G&H, resulting from meta-analysis of three separate regressions stratified by number …
		PR-stratified meta-analysis												Before versus after controlling for putative confounders												Associations with FGRM rather than FROH
		UKB SAS PR-stratified meta-analysis			UKB EUR PR-stratified meta-analysis			G&H PR-stratified meta-analysis			PR-stratified meta-analysis			UKB SAS					UKB EUR							UKB SAS - FGRM			UKB EUR - FGRM			G&H - FGRM			meta-analysis - FGRM
ICD10 code	ICD10 code description	beta	SE	p-value	beta	SE	p-value	beta	SE	p-value	beta	SE	p-value	beta; original regression	SE; original regression	beta; regression with additional covariates	SE; regression with additional covariates	ratio of beta; regression with additional covariates / beta; original regression	difference in effect size p-value	beta; original regression	SE; original regression	beta; regression with additional covariates	SE; regression with additional covariates	ratio of beta; regression with additional covariates / beta; original regression	difference in effect size p-value	beta	SE	p-value	beta	SE	p-value	beta	SE	p-value	beta	SE	p-value
E11	Type 2 diabetes mellitus	2.356	5.468	0.333	20.847	7.59	0.003	6.534	2.719	0.00813	7.11829	2.31827	0.00106843	3.96939	3.051	2.89	3.33	1.9909	1.72118	1.45146	1.18174	0.912025	0.642307	0.372588	0.102869	3.83713	2.70285	0.155706	12.013	3.954	0.00238004	4.035	1.425	0.00463188	4.73196	1.44236	0.000517742
M75	Shoulder lesions	5.71	8.726	0.256	-7.326	11.36	0.518	5.925	3.068	0.0268	5.09505	2.80472	0.0346391	10.4046	4.54619	10.01	4.83	5.83536	6.03666	6.23796	6.43926	6.64056	6.84186	7.04316	7.24447	10.7636	3.50322	0.00212288	0.466	6.353	0.941527	5.0927	1.589	0.00135076	5.78439	1.9908	0.00183295
A09	Infectious gastroenteritis and colitis, unspecified	-35.0335	22.61	0.131	23.609	14.657	0.0536	2.552	3.686	0.244	2.85738	3.53084	0.209181	-3.4562	7.38437	-3.22	7.55	3.6214	3.69917	3.77695	3.85473	3.93251	4.01028	4.08806	4.16584	-2.84806	8.14719	0.726658	19.204	7.105	0.00687405	5.8178	1.8071	0.00128454	6.21246	2.93172	0.0170432
H61	Other disorders of external ear	1.44	16.025	0.464	-7.563	10.663	0.478	5.798	2.393	0.0077	5.08006	2.31053	0.013951	4.68899	7.23292	4.5	7.5	4.51302	4.5952	4.67738	4.75956	4.84174	4.92391	5.00609	5.08827	5.61955	8.16529	0.491312	-4.201	6.892	0.542162	4.2119	1.2463	0.000726116	3.98244	1.4709	0.00338972
J11	Influenza, virus not identified	8.732	10.49	0.203	-2.0229	21.318	0.824	2.499	2.494	0.158	2.77038	2.4108	0.125247	4.77813	5.2189	4.62	5.52	2.50812	2.28747	2.06682	1.84617	1.62552	1.40487	1.18422	0.963565	4.79973	4.16406	0.249052	0.956	6.401	0.881276	3.721	1.293	0.00400454	3.71325	1.47012	0.00577138
J45	Asthma	5.861	5.888	0.16	10.192	6.448	0.0569	-0.202	2.703	0.94	2.03697	2.29557	0.187446	4.58117	3.20186	5.91	3.38	2.33196	2.2119	2.09184	1.97177	1.85171	1.73165	1.61158	1.49152	3.59063	2.62061	0.170641	7.774	3.305	0.0186631	2.829	1.374	0.0394988	3.56397	1.30402	0.00313752
L30	Other dermatitis	8.0395	6.992	0.125	17.008	7.761	0.0133	3.553	2.228	0.0554	4.87435	2.04762	0.00864455	6.53147	3.65142	6.76	3.82	2.54042	2.29908	2.05774	1.8164	1.57506	1.33373	1.09239	0.851048	5.7073	3.14961	0.0699759	5.449	5.21	0.29562	2.3011	1.152	0.0457728	2.81653	1.12212	0.00603656
F41	Other anxiety disorders	42.123	30.663	0.0848	7.599	13.814	0.291	3.59	2.23	0.0537	3.88891	2.19585	0.038278	0.688636	7.39872	1.04	8.07	-4.33719	-5.75751	-7.17783	-8.59816	-10.0185	-11.4388	-12.8591	-14.2794	-0.763671	6.60447	0.907946	2.105	5.399	0.69662	3.7812	1.1587	0.00110118	3.5796	1.24678	0.00204547
E78	Disorders of lipoprotein metabolism and other lipidaemias	6.213	5.18	0.115	2.204	5.171	0.335	6.716	2.662	0.00582	5.84714	2.15273	0.00330227	6.31897	2.803	5.7	3.01	3.31443	3.30409	3.29376	3.28342	3.27308	3.26274	3.2524	3.24206	6.02005	3.51523	0.0867926	4.451	3.122	0.153958	2.3214	1.3963	0.0964052	3.06492	1.43588	0.0164003
F43	Reaction to severe stress disorders	69.578	36.816	0.029	20.67	25.107	0.205	4.515	2.928	0.0615	5.13391	2.89926	0.0382996	12.872	8.47812	16.13	10.66	-2.65429	-4.55568	-6.45708	-8.35847	-10.2599	-12.1613	-14.0627	-15.9641	12.6392	7.11114	0.0755061	7.903	7.215	0.27336	4.036	1.524	0.00808991	4.55654	2.12974	0.0161982
H04	Disorders of lacrimal system	10.467	12.442	0.2	25.607	17.998	0.0774	6.346	2.925	0.015	7.02687	2.8124	0.0062354	4.71808	5.97326	3.37	6.76	1.53189	0.927227	0.322565	-0.282097	-0.886759	-1.49142	-2.09608	-2.70075	3.40866	6.88451	0.620515	10.961	7.43	0.140149	3.4667	1.5162	0.0222285	3.75039	2.10877	0.0376629
J34	Other disorders of nose and nasal sinuses	3.723	10.78	0.365	29.716	13.128	0.0118	4.594	2.539	0.0352	5.40961	2.42872	0.0129618	2.93166	4.95051	4.08	5.19	1.42483	0.931457	0.438088	-0.0552814	-0.548651	-1.04202	-1.53539	-2.02876	3.77639	6.00847	0.52967	8.695	7.302	0.233744	3.141	1.309	0.0164156	3.33426	1.58715	0.0178297
