# Supplementary material for: Influence of autozygosity on common disease risk across the phenotypic spectrum
Source: Cell. 2023 Oct 12;186(21):4514–4527.e14. doi: 10.1016/j.cell.2023.08.028 (PMC10580289; doi:10.1016/j.cell.2023.08.028)
Supplement: Table S5. Associations between FROH and phenotypes in the within-sibling analysis from 23andMe, related to Figure 4 — We show the effect size (beta), standard error (SE), p value from a meta-analysis across three chips, as well as the various summaries of the sample size and an estimate of the power for replication from simulations. [file mmc6.xlsx]

## Sheet: Table S5
Table S5. Related to figure 4. Associations between FROH and phenotypes in the within-sibling analysis from 23andMe. We show the effect size (beta), standard error(SE) and p-value from a meta-analysis across three chips, as well as an estimate of power based on simulations.
phenotype	phenotype description	corresponding phenotype tested in G&H/UKB	reason tested	meta-analysis beta	meta-analysis SE	number of cases	number of sibling cliques	total sample size of siblings	average clique size	number cases in discordant cliques	cliques of size 2 in simulation	meta-analysis p-value	power
ever_tobacco_user	ever used tobacco (yes or no)	ever smoked tobacco (UKB only)	suspected confounder (Figure 3)	-1.68846	1.66574	175019	262433	545806	2.07979	86280	93164	0.155376
at_all_religious	at all religious (yes or no)	attending a religious group at least once a week (UKB only)	suspected confounder (Figure 3)	-6.19941	5.21692	25646	26798	54705	2.04138	9591	9988	0.234704
ptsd	PTSD	F43 - Reaction to severe stress disorders	FDR<0.05 in highly consanguineous cohort only	10.78	3.42227	26629	234380	486973	2.07771	23088	24882	0.0008165	0.14
t2d_not_t1d	type 2 diabetes	E11-Type 2 diabetes mellitus	FDR<0.05 in both cohorts	7.20611	2.71287	22017	251535	523124	2.07973	17814	19234	0.00395056	0.15
any_asthma	any asthma	J45 - Asthma	FDR<0.05 in both cohorts	2.86915	2.13248	86822	231763	481392	2.07709	61676	66430	0.0892401	0.32
anxiety	anxiety	F41 - Other anxiety disorders	FDR<0.05 in highly consanguineous cohort	1.58334	1.78291	134002	230427	478590	2.07697	81198	87448	0.187253	0.31
dry_eyes	dry eyes	H04 - Disorders of lacrimal system	FDR<0.05 in both cohorts	1.02971	2.20717	45984	228448	474398	2.07661	38014	40926	0.320418	0.21
iqb.influenza_last_12mo	influenza within the last 12 months (at time of survey completion)	J11-Influenza, virus not identified	FDR<0.05 in both cohorts	0.737253	3.00294	26718	74830	153672	2.05361	20609	21714	0.403031	0.12
adhesive_capsulitis	adhesive capsulitis	M75-Shoulder lesions	FDR<0.05 in both cohorts	0.321826	9.06781	4303	112677	233308	2.07059	3870	4143	0.485844	0.03
cad	coronary artery disease	I25 - Chronic ischaemic heart disease	FDR<0.05 in full cohort only	8.14695	5.71585	9017	247846	515344	2.07929	7981	8614	0.0770314	0.03
bmi	BMI	E66 - Obesity	FDR<0.05 in full cohort only	-4.67037	3.84751	0	243017	504987	2.07799	0	0	0.224798	0.17
eczema	eczema	L20 - Atopic dermatitis	FDR<0.05 in full cohort only	-2.63303	2.46361	53337	232480	482942	2.07735	43825	47215	0.285174	0.03
chronic_kidney_disease	chronic kidney disease	N18 - Chronic kidney disease	FDR<0.05 in full cohort only	-9.85957	9.47068	3774	201368	417455	2.0731	3592	3855	0.297847	0.01
iqb.strep_throat	strep throat	J02- Acute pharyngitis	FDR<0.05 in full cohort only	0.0582597	2.20716	0	20968	42733	2.03801	0	0	0.489471	0.01
anemia	anemia	D50 - Iron deficiency anaemia and D64 - Anaemia in chronic diseases classified elsewhere	FDR<0.05 in full cohort only	-1.41876	2.39902	63031	230754	479173	2.07655	50754	54639	0.554258	0.2
high_blood_pressure	high blood pressure	I10 - Essential (primary) hypertension	FDR<0.05 in full cohort only	-0.57559	1.97197	108498	252501	525087	2.07954	60925	65771	0.770374	0.21
